# Supplementary material for: Copper technology in the Arabah during the Iron Age and the role of the indigenous population in the industry
Source: PLoS One. 2021 Dec 20;16(12):e0260518. doi: 10.1371/journal.pone.0260518 (PMC8687555; doi:10.1371/journal.pone.0260518)
Supplement: S1 Table — (XLSX) [file pone.0260518.s001.xlsx]

## Sheet: גיליון1
% Cu	Year, BCE	Cluster
0.48	846	Cluster 3
0.41	874	Cluster 3
0.63	874	Cluster 3
0.71	884	Cluster 3
0.38	910	Cluster 3
0.91	940	Cluster 3
0.93	970	Cluster 2
1.22	982	Cluster 2
1.16	990	Cluster 2
1.62	1008	Cluster 2
1.6	1008	Cluster 2
1.88	1029	Cluster 2
2.44	1045	Cluster 2
1.51	1095	Cluster 1
1.1	1155	Cluster 1
